# Supplementary material for: The autism-linked gut microbial metabolite p-cresol inhibits host catecholamine biosynthesizing enzymes to elicit social deficits
Source: Commun Biol. 2025 Nov 22;8:1800. doi: 10.1038/s42003-025-09207-0 (PMC12722727; doi:10.1038/s42003-025-09207-0)
Supplement: Supplementary file 3 — Supplementary Data 1 [file 42003_2025_9207_MOESM3_ESM.xlsx]

## Sheet: Statistics
Figure	Panel	Number of values		Mean		Standard Deviation (SD)		Standard Error of the Mean (SEM)		Kolmogorov-Smirnov normality test passed (yes/no)		Stastistical tests for 2-group comparisons
		Control	Treated	Control	Treated	Control	Treated	Control	Treated	Control	Treated	Statistical test used	Statistics	Degree of Freedom	p-value	Significance
Figure 2	B pC feces	15	15	0.02	0.03287	0	0.008132	0	0.0021	N/A fixed reference value (LOD)	Yes	One sample t test	t=6.128	df=14	<0.0001	****
	B pCS feces	15	15	236.7	428.3	52.72	115.7	13.61	29.88	Yes	Yes	Unpaired t test	t=5.838	df=28	<0.0001	****
	C pC urine	15	15	0.01	0.09333	0	0.0383	0	0.009888	N/A fixed reference value (LOD)	Yes	One sample t test	t=8.427	df=14	<0.0001	****
	C pCS urine	15	15	5.533	53.23	1.215	14.95	0.3138	3.859	Yes	Yes	Unpaired t test	t=12.32	df=28	<0.0001	****
	D pC plasma	14	14	1	4	0	2.182	0	0.5833	N/A fixed reference value (LOD)	Yes	One sample t test	t=5.143	df=13	0.0002	***
	D pCS plasma	14	14	0.6543	1.484	0.1828	0.1302	0.04885	0.03481	Yes	Yes	Unpaired t test	t=13.82	df=26	<0.0001	****
	E pC brainstem	12	12	6.82	11.66	2.372	5.978	0.6848	1.726	Yes	Yes	Unpaired t test	t=2.607	df=22	0.0161	*
	E pCS brainstem	15	15	2.299	3.071	0.2096	0.2078	0.05412	0.05366	Yes	Yes	Unpaired t test	t=10.13	df=28	<0.0001	****
Figure 3	B DA brainstem	15	15	0.2049	0.1068	0.1025	0.03273	0.02646	0.008451	Yes	Yes	Unpaired t test	t=3.531	df=28	0.0015	**
	C DOPAC brainstem	15	15	0.1244	0.1338	0.02246	0.02573	0.005799	0.006643	Yes	Yes	Unpaired t test	t=1.066	df=28	0.2955	n.s.
	D HVA brainstem	15	15	0.3034	0.304	0.06109	0.08023	0.01577	0.02071	Yes	Yes	Unpaired t test	t=0.02409	df=28	0.9809	n.s.
	E (HVA + DOPAC)/DA brainstem	15	15	2.554	4.409	1.142	1.326	0.2949	0.3423	Yes	Yes	Unpaired t test	t=4.106	df=28	0.0003	***
	F NA brainstem	15	15	3.949	3.48	0.5144	0.6817	0.1328	0.176	Yes	Yes	Unpaired t test	t=2.129	df=28	0.042	*
	H DA Striatum	15	15	23.47	25.23	6.146	7.519	1.587	1.941	Yes	Yes	Unpaired t test	t=0.7026	df=28	0.4881	n.s.
	I DOPAC Striatum	15	15	4.43	4.214	0.9654	1.447	0.2493	0.3736	Yes	No	Mann Whitney U test	U=102	N/A	0.6827	n.s.
	J HVA Striatum	15	15	4.668	4.851	0.9908	1.425	0.2558	0.368	Yes	Yes	Unpaired t test	t=0.4092	df=28	0.6855	n.s.
	K (HVA + DOPAC)/DA Striatum	15	15	0.4245	0.3883	0.1706	0.1551	0.04404	0.04005	Yes	Yes	Unpaired t test	t=0.6093	df=28	0.5472	n.s.
	L NA Striatum	15	15	4.286	4.32	1.665	1.109	0.4299	0.2864	Yes	Yes	Unpaired t test	t=0.06432	df=28	0.9492	n.s.
Figure 4	A Th mRNA levels in brainstem	12	12	1.084	1.021	0.4432	0.288	0.1279	0.08313	Yes	Yes	Unpaired t test	t=0.4119	df=22	0.6844	n.s.
	B Dbh mRNA levels in brainstem	12	10	1.1	1.045	0.4587	0.145	0.1324	0.04586	Yes	No	Mann Whitney U test	U=59	N/A	0.9742	n.s.
	C TH activity brainstem	15	15	1.67	1.024	0.2954	0.158	0.07627	0.0408	Yes	Yes	Unpaired t test	t=7.468	df=28	<0.0001	****
	D DBH activity brainstem	15	15	32.95	28.94	4.129	1.972	1.066	0.5092	Yes	Yes	Unpaired t test	t=3.397	df=28	0.0021	**
Figure 6	A Time spent in nose contact	15	15	54.04	13.89	17.93	5.492	4.628	1.418	Yes	Yes	Unpaired t test	t=8.295	df=28	<0.0001	****
	B Number of nose contacts	15	15	50.27	28.4	16.54	8.399	4.27	2.169	Yes	Yes	Unpaired t test	t=4.566	df=28	<0.0001	****
	D Time spent in nose contact	10	10	61.37	28.32	12.52	11.75	3.958	3.715	Yes	Yes	Unpaired t test	t=6.090	df=18	<0.0001	****
	E Number of nose contacts	10	10	57.4	28	12.12	10.06	3.833	3.18	Yes	Yes	Unpaired t test	t=5.903	df=18	<0.0001	****
Supplementary Figure 1	A 5-HT brainstem	15	15	0.8336	0.7787	0.2067	0.2534	0.05337	0.06544	Yes	Yes	Unpaired t test	t=0.6506	df=28	0.5206	n.s.
	B 5-HIAA brainstem	15	15	3.598	3.26	0.6558	0.8236	0.1693	0.2126	Yes	Yes	Unpaired t test	t=1.242	df=28	0.2245	n.s.
	C 5-HT/5-HIAA brainstem	15	15	4.545	4.498	1.249	1.457	0.3225	0.3763	Yes	Yes	Unpaired t test	t=0.09564	df=28	0.9245	n.s.
	D 5-HT Striatum	15	15	1.488	1.624	0.3058	0.265	0.07895	0.06843	Yes	Yes	Unpaired t test	t=1.299	df=28	0.2045	n.s.
	E 5-HIAA Striatum	15	15	2.771	2.704	0.6481	1.155	0.1673	0.2982	Yes	Yes	Unpaired t test	t=0.1961	df=28	0.846	n.s.
	F 5-HT/5-HIAA Striatum	15	15	1.908	1.677	0.5084	0.707	0.1313	0.1825	Yes	Yes	Unpaired t test	t=1.028	df=28	0.3129	n.s.
Supplementary Figure 2	Dopamine-β-hydroxylase activity (DBH) in plasma	14	14	10.3	7.829	1.332	0.7097	0.3561	0.1897	Yes	No	Mann Whitney U test	U=7	N/A	<0.0001	****

## Sheet: Correlations_Figure 2F
Figure 2F
Spearman r		fecal pC	urine pC	plasma pC	fecal pCS	urine pCS	plasma pCS	brainstem pCS
	fecal pC	1	0.861154	0.74227	0.809424	0.80607	0.853067	0.773727
	urine pC	0.861154	1	0.95717	0.712017	0.744143	0.827495	0.778206
	plasma pC	0.74227	0.95717	1	0.616816	0.634587	0.741919	0.659686
	fecal pCS	0.809424	0.712017	0.616816	1	0.708134	0.715478	0.61215
	urine pCS	0.80607	0.744143	0.634587	0.708134	1	0.746749	0.782972
	plasma pCS	0.853067	0.827495	0.741919	0.715478	0.746749	1	0.726526
	brainstem pCS	0.773727	0.778206	0.659686	0.61215	0.782972	0.726526	1
Confidence interval of r		fecal pC	urine pC	plasma pC	fecal pCS	urine pCS	plasma pCS	brainstem pCS
	fecal pC		0.7209 to 0.9337	0.5020 to 0.8762	0.6273 to 0.9076	0.6214 to 0.9059	0.6982 to 0.9317	0.5657 to 0.8892
	urine pC	0.7209 to 0.9337		0.9065 to 0.9807	0.4644 to 0.8564	0.5164 to 0.8736	0.6507 to 0.9192	0.5733 to 0.8915
	plasma pC	0.5020 to 0.8762	0.9065 to 0.9807		0.3061 to 0.8088	0.3324 to 0.8186	0.5014 to 0.8760	0.3702 to 0.8324
	fecal pCS	0.6273 to 0.9076	0.4644 to 0.8564	0.3061 to 0.8088		0.4582 to 0.8543	0.4580 to 0.8622	0.3131 to 0.8007
	urine pCS	0.6214 to 0.9059	0.5164 to 0.8736	0.3324 to 0.8186	0.4582 to 0.8543		0.5094 to 0.8785	0.5815 to 0.8940
	plasma pCS	0.6982 to 0.9317	0.6507 to 0.9192	0.5014 to 0.8760	0.4580 to 0.8622	0.5094 to 0.8785		0.4760 to 0.8680
	brainstem pCS	0.5657 to 0.8892	0.5733 to 0.8915	0.3702 to 0.8324	0.3131 to 0.8007	0.5815 to 0.8940	0.4760 to 0.8680
P values		fecal pC	urine pC	plasma pC	fecal pCS	urine pCS	plasma pCS	brainstem pCS
	fecal pC		1.01606e-09	6.13028e-06	6.10227e-08	7.61944e-08	8.10586e-09	5.32026e-07
	urine pC	1.01606e-09		1.6284e-15	1.02117e-05	2.43177e-06	5.59974e-08	4.14428e-07
	plasma pC	6.13028e-06	1.6284e-15		0.000472601	0.000286809	6.22591e-06	0.00013409
	fecal pCS	6.10227e-08	1.02117e-05	0.000472601		1.19901e-05	1.87249e-05	0.00032433
	urine pCS	7.61944e-08	2.43177e-06	0.000286809	1.19901e-05		5.01977e-06	3.15691e-07
	plasma pCS	8.10586e-09	5.59974e-08	6.22591e-06	1.87249e-05	5.01977e-06		1.20008e-05
	brainstem pCS	5.32026e-07	4.14428e-07	0.00013409	0.00032433	3.15691e-07	1.20008e-05

## Sheet: Correlations_Figure 3G
Figure 3G
Spearman r		plasma pC	brainstem pCS	brainstem DA	brainstem (HVA + DOPAC)/DA	brainstem NA
	plasma pC	1	0.659686	-0.537398	0.488174	-0.209651
	brainstem pCS	0.659686	1	-0.452988	0.501558	-0.297508
	brainstem DA	-0.537398	-0.452988	1	-0.942263	0.383135
	brainstem (HVA + DOPAC)/DA	0.488174	0.501558	-0.942263	1	-0.407786
	brainstem NA	-0.209651	-0.297508	0.383135	-0.407786	1
Confidence interval of r		plasma pC	brainstem pCS	brainstem DA	brainstem (HVA + DOPAC)/DA	brainstem NA
	plasma pC		0.3702 to 0.8324	-0.7633 to -0.1944	0.1293 to 0.7340	-0.5486 to 0.1885
	brainstem pCS	0.3702 to 0.8324		-0.7048 to -0.09977	0.1616 to 0.7351	-0.6013 to 0.08138
	brainstem DA	-0.7633 to -0.1944	-0.7048 to -0.09977		-0.9730 to -0.8786	0.01538 to 0.6596
	brainstem (HVA + DOPAC)/DA	0.1293 to 0.7340	0.1616 to 0.7351	-0.9730 to -0.8786		-0.6758 to -0.04458
	brainstem NA	-0.5486 to 0.1885	-0.6013 to 0.08138	0.01538 to 0.6596	-0.6758 to -0.04458
P values		plasma pC	brainstem pCS	brainstem DA	brainstem (HVA + DOPAC)/DA	brainstem NA
	plasma pC		0.00013409	0.00318765	0.00840054	0.284284
	brainstem pCS	0.00013409		0.0119455	0.00474716	0.110339
	brainstem DA	0.00318765	0.0119455		7.8559e-15	0.0366316
	brainstem (HVA + DOPAC)/DA	0.00840054	0.00474716	7.8559e-15		0.0252945
	brainstem NA	0.284284	0.110339	0.0366316	0.0252945

## Sheet: Correlations_Figure 4E
Figure 4E
Spearman r		brainstem pCS	plasma pC	brainstem TH activity	brainstem DBH activity	plasma DBH activity
	brainstem pCS	1	0.659686	-0.761433	-0.530492	-0.62661
	plasma pC	0.659686	1	-0.665057	-0.328674	-0.761415
	brainstem TH activity	-0.761433	-0.665057	1	0.563703	0.723661
	brainstem DBH activity	-0.530492	-0.328674	0.563703	1	0.565027
	plasma DBH activity	-0.62661	-0.761415	0.723661	0.565027	1
Confidence interval of r		brainstem pCS	plasma pC	brainstem TH activity	brainstem DBH activity	plasma DBH activity
	brainstem pCS		0.3702 to 0.8324	-0.8827 to -0.5450	-0.7527 to -0.1998	-0.8142 to -0.3205
	plasma pC	0.3702 to 0.8324		-0.8353 to -0.3784	-0.6321 to 0.06216	-0.8860 to -0.5342
	brainstem TH activity	-0.8827 to -0.5450	-0.8353 to -0.3784		0.2448 to 0.7725	0.4713 to 0.8665
	brainstem DBH activity	-0.7527 to -0.1998	-0.6321 to 0.06216	0.2448 to 0.7725		0.2323 to 0.7794
	plasma DBH activity	-0.8142 to -0.3205	-0.8860 to -0.5342	0.4713 to 0.8665	0.2323 to 0.7794
P values		brainstem pCS	plasma pC	brainstem TH activity	brainstem DBH activity	plasma DBH activity
	brainstem pCS		0.00013409	1.02697e-06	0.00256414	0.000360232
	plasma pC	0.00013409		0.000112922	0.0876919	2.53268e-06
	brainstem TH activity	1.02697e-06	0.000112922		0.00117889	1.34953e-05
	brainstem DBH activity	0.00256414	0.0876919	0.00117889		0.0017314
	plasma DBH activity	0.000360232	2.53268e-06	1.34953e-05	0.0017314

## Sheet: Correlations_Figure 6C
Figure 6C
Spearman r		social interaction time	plasma pC	fecal pC	urine pC	plasma pCS	fecal pCS	urine pCS	brainstem pCS	brainstem DA	brainstem NA	brainstem TH activity	brainstem DBH activity	plasma DBH activity
	social interaction time	1	-0.682047	-0.692757	-0.773632	-0.755987	-0.567075	-0.784466	-0.824433	0.376905	0.254283	0.790299	0.43992	0.676532
	plasma pC	-0.682047	1	0.74227	0.95717	0.741919	0.616816	0.634587	0.659686	-0.537398	-0.209651	-0.665057	-0.328674	-0.761415
	fecal pC	-0.692757	0.74227	1	0.861154	0.853067	0.809424	0.80607	0.773727	-0.577966	-0.539858	-0.719286	-0.46182	-0.748555
	urine pC	-0.773632	0.95717	0.861154	1	0.827495	0.712017	0.744143	0.778206	-0.57208	-0.284046	-0.768721	-0.431041	-0.805693
	plasma pCS	-0.755987	0.741919	0.853067	0.827495	1	0.715478	0.746749	0.726526	-0.412538	-0.421514	-0.717942	-0.505681	-0.765964
	fecal pCS	-0.567075	0.616816	0.809424	0.712017	0.715478	1	0.708134	0.61215	-0.575592	-0.334372	-0.437869	-0.28972	-0.555419
	urine pCS	-0.784466	0.634587	0.80607	0.744143	0.746749	0.708134	1	0.782972	-0.659915	-0.426616	-0.719564	-0.352588	-0.678635
	brainstem pCS	-0.824433	0.659686	0.773727	0.778206	0.726526	0.61215	0.782972	1	-0.452988	-0.297508	-0.761433	-0.530492	-0.62661
	brainstem DA	0.376905	-0.537398	-0.577966	-0.57208	-0.412538	-0.575592	-0.659915	-0.452988	1	0.383135	0.399199	0.272505	0.547822
	brainstem NA	0.254283	-0.209651	-0.539858	-0.284046	-0.421514	-0.334372	-0.426616	-0.297508	0.383135	1	0.362665	0.358033	0.545007
	brainstem TH activity	0.790299	-0.665057	-0.719286	-0.768721	-0.717942	-0.437869	-0.719564	-0.761433	0.399199	0.362665	1	0.563703	0.723661
	brainstem DBH activity	0.43992	-0.328674	-0.46182	-0.431041	-0.505681	-0.28972	-0.352588	-0.530492	0.272505	0.358033	0.563703	1	0.565027
	plasma DBH activity	0.676532	-0.761415	-0.748555	-0.805693	-0.765964	-0.555419	-0.678635	-0.62661	0.547822	0.545007	0.723661	0.565027	1
Confidence interval of r		social interaction time	plasma pC	fecal pC	urine pC	plasma pCS	fecal pCS	urine pCS	brainstem pCS	brainstem DA	brainstem NA	brainstem TH activity	brainstem DBH activity	plasma DBH activity
	social interaction time		-0.8445 to -0.4048	-0.8459 to -0.4341	-0.8891 to -0.5656	-0.8833 to -0.5250	-0.7745 to -0.2495	-0.8947 to -0.5840	-0.9152 to -0.6539	0.008101 to 0.6554	-0.1277 to 0.5705	0.5940 to 0.8978	0.08359 to 0.6965	0.3962 to 0.8415
	plasma pC	-0.8445 to -0.4048		0.5020 to 0.8762	0.9065 to 0.9807	0.5014 to 0.8760	0.3061 to 0.8088	0.3324 to 0.8186	0.3702 to 0.8324	-0.7633 to -0.1944	-0.5486 to 0.1885	-0.8353 to -0.3784	-0.6321 to 0.06216	-0.8860 to -0.5342
	fecal pC	-0.8459 to -0.4341	0.5020 to 0.8762		0.7209 to 0.9337	0.6982 to 0.9317	0.6273 to 0.9076	0.6214 to 0.9059	0.5657 to 0.8892	-0.7809 to -0.2646	-0.7583 to -0.2123	-0.8603 to -0.4760	-0.7104 to -0.1108	-0.8794 to -0.5125
	urine pC	-0.8891 to -0.5656	0.9065 to 0.9807	0.7209 to 0.9337		0.6507 to 0.9192	0.4644 to 0.8564	0.5164 to 0.8736	0.5733 to 0.8915	-0.7775 to -0.2564	-0.5918 to 0.09597	-0.8865 to -0.5573	-0.6908 to -0.07270	-0.9084 to -0.6113
	plasma pCS	-0.8833 to -0.5250	0.5014 to 0.8760	0.6982 to 0.9317	0.6507 to 0.9192		0.4580 to 0.8622	0.5094 to 0.8785	0.4760 to 0.8680	-0.6870 to -0.03507	-0.6927 to -0.04592	-0.8635 to -0.4620	-0.7445 to -0.1521	-0.8884 to -0.5419
	fecal pCS	-0.7745 to -0.2495	0.3061 to 0.8088	0.6273 to 0.9076	0.4644 to 0.8564	0.4580 to 0.8622		0.4582 to 0.8543	0.3131 to 0.8007	-0.7795 to -0.2613	-0.6268 to 0.04058	-0.6952 to -0.08107	-0.5958 to 0.08984	-0.7738 to -0.2190
	urine pCS	-0.8947 to -0.5840	0.3324 to 0.8186	0.6214 to 0.9059	0.5164 to 0.8736	0.5094 to 0.8785	0.4582 to 0.8543		0.5815 to 0.8940	-0.8278 to -0.3836	-0.6880 to -0.06730	-0.8605 to -0.4765	-0.6392 to 0.01995	-0.8426 to -0.3995
	brainstem pCS	-0.9152 to -0.6539	0.3702 to 0.8324	0.5657 to 0.8892	0.5733 to 0.8915	0.4760 to 0.8680	0.3131 to 0.8007	0.5815 to 0.8940		-0.7048 to -0.09977	-0.6013 to 0.08138	-0.8827 to -0.5450	-0.7527 to -0.1998	-0.8142 to -0.3205
	brainstem DA	0.008101 to 0.6554	-0.7633 to -0.1944	-0.7809 to -0.2646	-0.7775 to -0.2564	-0.6870 to -0.03507	-0.7795 to -0.2613	-0.8278 to -0.3836	-0.7048 to -0.09977		0.01538 to 0.6596	0.03434 to 0.6702	-0.1084 to 0.5836	0.2086 to 0.7694
	brainstem NA	-0.1277 to 0.5705	-0.5486 to 0.1885	-0.7583 to -0.2123	-0.5918 to 0.09597	-0.6927 to -0.04592	-0.6268 to 0.04058	-0.6880 to -0.06730	-0.6013 to 0.08138	0.01538 to 0.6596		-0.008394 to 0.6459	-0.01372 to 0.6428	0.2047 to 0.7678
	brainstem TH activity	0.5940 to 0.8978	-0.8353 to -0.3784	-0.8603 to -0.4760	-0.8865 to -0.5573	-0.8635 to -0.4620	-0.6952 to -0.08107	-0.8605 to -0.4765	-0.8827 to -0.5450	0.03434 to 0.6702	-0.008394 to 0.6459		0.2448 to 0.7725	0.4713 to 0.8665
	brainstem DBH activity	0.08359 to 0.6965	-0.6321 to 0.06216	-0.7104 to -0.1108	-0.6908 to -0.07270	-0.7445 to -0.1521	-0.5958 to 0.08984	-0.6392 to 0.01995	-0.7527 to -0.1998	-0.1084 to 0.5836	-0.01372 to 0.6428	0.2448 to 0.7725		0.2323 to 0.7794
	plasma DBH activity	0.3962 to 0.8415	-0.8860 to -0.5342	-0.8794 to -0.5125	-0.9084 to -0.6113	-0.8884 to -0.5419	-0.7738 to -0.2190	-0.8426 to -0.3995	-0.8142 to -0.3205	0.2086 to 0.7694	0.2047 to 0.7678	0.4713 to 0.8665	0.2323 to 0.7794
P values		social interaction time	plasma pC	fecal pC	urine pC	plasma pCS	fecal pCS	urine pCS	brainstem pCS	brainstem DA	brainstem NA	brainstem TH activity	brainstem DBH activity	plasma DBH activity
	social interaction time		6.40743e-05	2.21019e-05	5.34821e-07	3.28033e-06	0.0010845	2.8946e-07	2.1367e-08	0.040064	0.175101	2.04985e-07	0.0149885	7.7323e-05
	plasma pC	6.40743e-05		6.13028e-06	1.6284e-15	6.22591e-06	0.000472601	0.000286809	0.00013409	0.00318765	0.284284	0.000112922	0.0876919	2.53268e-06
	fecal pC	2.21019e-05	6.13028e-06		1.01606e-09	8.10586e-09	6.10227e-08	7.61944e-08	5.32026e-07	0.000823127	0.00207604	7.50763e-06	0.0101968	4.62561e-06
	urine pC	5.34821e-07	1.6284e-15	1.01606e-09		5.59974e-08	1.02117e-05	2.43177e-06	4.14428e-07	0.000956536	0.128209	6.98736e-07	0.017404	2.30565e-07
	plasma pCS	3.28033e-06	6.22591e-06	8.10586e-09	5.59974e-08		1.87249e-05	5.01977e-06	1.20008e-05	0.0291367	0.0254823	1.69869e-05	0.00604794	2.02844e-06
	fecal pCS	0.0010845	0.000472601	6.10227e-08	1.02117e-05	1.87249e-05		1.19901e-05	0.00032433	0.000874819	0.0709194	0.0155202	0.120435	0.00215353
	urine pCS	2.8946e-07	0.000286809	7.61944e-08	2.43177e-06	5.01977e-06	1.19901e-05		3.15691e-07	7.26518e-05	0.0187231	7.41863e-06	0.0560011	7.20075e-05
	brainstem pCS	2.1367e-08	0.00013409	5.32026e-07	4.14428e-07	1.20008e-05	0.00032433	3.15691e-07		0.0119455	0.110339	1.02697e-06	0.00256414	0.000360232
	brainstem DA	0.040064	0.00318765	0.000823127	0.000956536	0.0291367	0.000874819	7.26518e-05	0.0119455		0.0366316	0.0288623	0.145148	0.00254744
	brainstem NA	0.175101	0.284284	0.00207604	0.128209	0.0254823	0.0709194	0.0187231	0.110339	0.0366316		0.0488802	0.0520586	0.00270836
	brainstem TH activity	2.04985e-07	0.000112922	7.50763e-06	6.98736e-07	1.69869e-05	0.0155202	7.41863e-06	1.02697e-06	0.0288623	0.0488802		0.00117889	1.34953e-05
	brainstem DBH activity	0.0149885	0.0876919	0.0101968	0.017404	0.00604794	0.120435	0.0560011	0.00256414	0.145148	0.0520586	0.00117889		0.0017314
	plasma DBH activity	7.7323e-05	2.53268e-06	4.62561e-06	2.30565e-07	2.02844e-06	0.00215353	7.20075e-05	0.000360232	0.00254744	0.00270836	1.34953e-05	0.0017314
