# Supplementary material for: The autism-linked gut microbial metabolite p-cresol inhibits host catecholamine biosynthesizing enzymes to elicit social deficits
Source: Commun Biol. 2025 Nov 22;8:1800. doi: 10.1038/s42003-025-09207-0 (PMC12722727; doi:10.1038/s42003-025-09207-0)
Supplement: Supplementary file 4 — Supplementary Data 2 [file 42003_2025_9207_MOESM4_ESM.xlsx]

## Sheet: Legend
Legend to Supplementaty Data 2
Datasets (raw data) analyzed in the study
Dataset 1 related to Figure 2, Figure 3, Figure 4, Figure 6, Supplementary Figure 1 and Supplementary Figure 2	Note: N/A-labeled samples were not analyzed due to insufficient amounts.
Dataset 2 related to Figure 2E
Dataset 3 related to Figure 4A, 4B	Note: N/A-labeled samples were not analyzed due to insufficient amounts.
Dataset 4 related to Figure 6D, 6E

## Sheet: Dataset 1
Dataset 1 related to Figure 2, Figure 3, Figure 4, Figure 6, Supplementary Figure 1 and Supplementary Figure 2
Individual	Group	urinary pC	fecal pC	plasma pC	urinary pCS	fecal pCS	plasma pCS	brainstem pCS	brainstem DA	brainstem DOPAC	brainstem HVA	brainstem (HVA+DOPAC)/DOPA DA turnover	brainstem NA	brainstem TH activity	brainstem DBH activity	plasma DBH activity	brainstem 5-HT	brainstem 5-HIAA	brainstem 5-HIAA/5-HT (5-HT turnover)	striatum DA	striatum DOPAC	striatum HVA	striatum (HVA+DOPAC)/DOPA DA turnover	striatum 5-HT	striatum 5-HIAA	striatum 5-HIAA/5-HT (5-HT turnover)	striatum NA	time spent in social contact (s)	number of nose contacts
1	control	0.01	0.02	1	5.5	306	0.54	2.22	114	106	287.088	3.459	3829	2.07	32.6	11.7	1.109	3.648	4.435	10.697	3.99592	4.53039	0.797	0.80627	2.59173	3.214	3.44476	96.48	31
2	control	0.01	0.02	1	5.9	232	0.88	2.67	219	124	367.799	2.25	4528	2.14	35.1	10.3	0.852	4.921	6.733	27.286	4.59167	5.89298	0.384	1.42024	2.70726	1.906	9.26191	31.8	90
3	control	0.01	0.02	1	2.8	174	0.66	2.32	278	144	226.167	1.329	3965	1.42	30.1	9.8	0.648	2.737	7.171	23.28	1.82814	3.98049	0.25	1.1167	2.19737	1.968	2.25141	30.78	26
4	control	0.01	0.02	1	6.8	284	0.83	2.42	165	116	259.91	2.285	3077	1.17	33.6	9.8	0.476	3.204	5.044	26.93	4.40306	5.29554	0.36	1.54777	2.86662	1.852	4.59873	32.53	29
5	control	0.01	0.02	1	6.9	201	0.69	2.75	135	120	323.644	3.293	4200	1.82	35.9	9.3	0.868	4.287	4.94	23.322	5.14658	5.04625	0.437	1.31075	2.86254	2.184	5.05537	56.46	49
6	control	0.01	0.02	1	4.7	157	0.71	2.12	192	143	312.892	2.381	3902	1.3	30.5	8.4	0.926	4.104	3.798	22.346	4.09013	4.72861	0.395	1.86835	2.75392	1.474	4.54008	58.68	54
7	control	0.01	0.02	1	5.2	173	0.69	2.07	159	131	328.216	2.879	3517	1.87	31.3	9.2	0.703	3.362	4.223	14.927	4.76983	5.42215	0.683	1.76669	3.20021	1.811	2.95352	48.08	53
8	control	0.01	0.02	1	7.4	214	0.43	2.31	123	146	318.23	3.766	4248	1.54	41.3	12.5	1.092	3.959	5.772	30.986	5.42278	5.51598	0.353	1.85915	3.19443	1.718	5.05433	52.4	50
9	control	0.01	0.02	1	6.3	282	0.38	2.14	144	108	217.293	2.256	3581	2.03	36.4	10.4	0.949	2.595	3.628	31.696	3.26997	2.56634	0.184	1.80462	3.08594	1.71	3.48515	40.63	44
10	control	0.01	0.02	1	3.8	285	0.85	2.51	409	58	462.889	1.273	4378	1.56	30	12.7	0.671	3.385	4.388	21.12	3.98996	2.8288	0.323	1.30036	1.58022	1.215	3.21455	43.66	40
11	control	0.01	0.02	N/A	6.2	193	N/A	2.2	197	142	283.308	2.158	3549	1.53	33	N/A	0.933	3.543	4.786	29.81	4.61825	3.68801	0.279	1.23077	1.55134	1.26	3.19141	66.63	64
12	control	0.01	0.02	1	4.7	297	0.91	2.04	357	125	274.059	1.116	4891	1.96	30.6	11.2	0.797	3.045	3.419	28.507	4.66729	4.69108	0.328	1.63505	3.70329	2.265	5.5712	69.5	62
13	control	0.01	0.02	1	6.2	265	0.58	2.23	106	137	284.788	3.996	3552	1.62	24.3	9.1	0.994	3.4	2.735	20.876	5.93163	5.41216	0.543	1.58078	3.86248	2.443	4.40523	56.1	49
14	control	0.01	0.02	1	5.2	194	0.67	2.31	374	126	256.817	1.023	3411	1.43	30.9	9	0.449	3.22	3.821	24.646	5.05083	5.09786	0.412	1.72283	2.53317	1.47	4.1697	51.84	45
15	control	0.01	0.02	1	5.4	293	0.34	2.17	101	140	348.176	4.845	4612	1.59	38.7	10.8	1.037	4.553	3.289	15.626	4.67753	5.31993	0.64	1.34758	2.87719	2.135	3.0985	75	68
16	p-Cresol	0.15	0.043	6.2	30.1	435	1.64	2.82	134	102	413.366	3.836	3099	0.98	30.7	7.5	0.662	2.843	4.298	16.18	4.22006	5.15543	0.579	1.59568	3.09285	1.938	3.42342	17.79	32
17	p-Cresol	0.06	0.02	2.1	35.6	197	1.26	2.97	145	155	251.973	2.811	4281	0.95	26.2	8	1.109	3.405	6.406	37.878	5.11704	4.81235	0.262	1.61158	5.63833	3.499	7.76849	12.65	28
18	p-Cresol	0.13	0.026	6.2	32.6	657	1.53	3.03	102	140	296.675	4.269	3701	1.22	29.1	7.2	1.133	3.347	5.085	20.768	3.9447	3.56223	0.361	1.84847	1.9019	1.029	3.82047	13.25	13
19	p-Cresol	0.11	0.046	4.2	57.4	452	1.46	3.54	145	160	262.108	2.91	3260	1.1	28	7.6	0.242	1.147	3.67	27.992	1.30383	7.59605	0.318	1.39961	1.27038	0.908	4.79684	26.6	26
20	p-Cresol	0.08	0.038	2.4	63.8	565	1.65	2.93	117	133	314.588	3.843	3501	1.09	30.4	8.4	0.719	3.654	7.739	16.789	6.4907	5.93842	0.74	1.35246	2.67649	1.979	3.68421	15.18	34
21	p-Cresol	0.12	0.041	6.5	64.5	521	1.6	2.95	79	91	226.013	3.994	3173	1.23	31.9	7.8	0.738	3.001	4.068	19.795	4.02832	4.07533	0.409	1.66372	2.26237	1.36	4.37522	12.29	32
22	p-Cresol	0.07	0.024	N/A	64.1	491	N/A	2.97	158	125	303.476	2.708	4581	1.13	31.1	N/A	1.028	3.772	3.698	22.199	4.18756	4.82826	0.406	1.20677	2.74289	2.273	3.23383	6.59	32
23	p-Cresol	0.06	0.036	2.7	45.8	444	1.42	2.98	62	116	215.579	5.339	2653	1.07	26.2	7.2	0.483	3.091	3.638	20.771	4.39982	5.42803	0.473	1.75456	3.30322	1.883	4.17234	14.12	39
24	p-Cresol	0.05	0.033	1	61.4	428	1.4	3.36	83	132	337.717	5.655	2140	1.19	29.1	9	1.068	2.707	4.052	25.675	0.981281	1.01497	0.078	1.53892	0.492906	0.32	3.7931	13.64	32
25	p-Cresol	0.1	0.028	3.6	51.5	413	1.31	2.87	68	136	324.484	6.754	3091	1.13	27.5	7.8	0.486	3.182	3.069	18.806	4.886	5.19695	0.536	1.32922	2.5196	1.896	3.27016	21.43	16
26	p-Cresol	0.08	0.028	2.9	82.6	402	1.66	2.86	63	110	265.217	5.992	3478	0.85	28.8	6.7	0.884	3.268	2.956	40.171	5.99847	4.92486	0.272	1.8064	2.74542	1.52	4.45203	13.39	16
27	p-Cresol	0.09	0.022	3.2	45.2	228	1.39	3.32	136	111	235.294	2.552	4188	0.82	29.2	9.4	0.827	3.01	4.745	25.014	4.85594	5.11695	0.399	2.28153	3.74986	1.644	4.8855	8.08	29
28	p-Cresol	0.15	0.03	7.2	53.1	426	1.37	3.09	94	188	337.367	5.571	4157	0.81	31.6	7.5	0.643	4.973	2.536	36.076	4.14611	6.17053	0.286	1.79695	3.36672	1.874	5.05344	7.24	39
29	p-Cresol	0.02	0.041	1	69.9	430	1.51	3.19	128	156	523.462	5.314	2846	0.74	25.7	7.8	0.86	4.263	6.552	27.411	4.03193	4.68965	0.318	1.68983	2.48935	1.473	3.93323	8.06	21
30	p-Cresol	0.13	0.037	6.8	40.9	336	1.57	3.18	88	152	253.366	4.59	4048	1.05	28.6	7.7	0.798	3.235	4.959	22.958	4.62166	4.25733	0.387	1.47818	2.3097	1.563	4.13187	17.99	37

## Sheet: Dataset 2
Dataset 2 related to Figure 2E
Individual	Group	brainstem pC
31	control	0.6256
32	control	0.855
33	control	1.2329
34	control	0.7105
35	control	0.7314
36	control	0.8396
37	control	0.2565
38	control	0.983
39	control	0.7529
40	control	0.5659
41	control	0.4208
42	control	0.8765
43	p-Cresol	0.5709
44	p-Cresol	0.6741
45	p-Cresol	0.8278
46	p-Cresol	1.5306
47	p-Cresol	0.9909
48	p-Cresol	1.4669
49	p-Cresol	1.1883
50	p-Cresol	0.8905
51	p-Cresol	2.9155
52	p-Cresol	1.2857
53	p-Cresol	0.9038
54	p-Cresol	1.8872

## Sheet: Dataset 3
Dataset 3 related to Figure 4A, 4B
Individual	Group	ΔΔct Th mRNA	ΔΔct Dbh mRNA
55	control	1.3692	1.70232
56	control	0.475769	0.392972
57	control	0.743979	1.01924
58	control	0.691755	1.02633
59	control	0.623445	0.593574
60	control	0.802923	0.618781
61	control	1.30888	1.58282
62	control	1.85104	0.710792
63	control	1.7033	1.4871
64	control	1.00231	1.67307
65	control	1.42241	1.00521
66	control	1.01279	1.38271
67	p-Cresol	0.893992	1.2505
68	p-Cresol	0.789129	N/A
69	p-Cresol	0.721131	0.794159
70	p-Cresol	0.951538	0.937896
71	p-Cresol	1.0558	1.13879
72	p-Cresol	0.808508	1.14671
73	p-Cresol	0.679871	0.830758
74	p-Cresol	1.25122	1.0924
75	p-Cresol	1.62263	1.08862
76	p-Cresol	0.915945	1.09619
77	p-Cresol	1.17555	N/A
78	p-Cresol	1.38831	1.07363

## Sheet: Dataset 4 
Dataset 4 related to Figure 6D, 6E
Individual	Group	time in social contact (s)	number of nose contacts
79	control	35.86	45
80	control	69.53	77
81	control	59.17	73
82	control	61.59	60
83	control	72.31	62
84	control	72.91	63
85	control	49.44	48
86	control	73.19	57
87	control	51.26	39
88	control	68.48	50
89	nepicastat	16.85	23
90	nepicastat	28.78	34
91	nepicastat	18.59	26
92	nepicastat	46.27	46
93	nepicastat	29.58	28
94	nepicastat	19.14	20
95	nepicastat	43.14	39
96	nepicastat	13.15	12
97	nepicastat	40.79	32
98	nepicastat	26.88	20
